# Supplementary material for: Exploration of Factors Affecting Post-Secondary Students’ Stress and Academic Success: Application of the Socio-Ecological Model for Health Promotion
Source: Int J Environ Res Public Health. 2021 Apr 5;18(7):3779. doi: 10.3390/ijerph18073779 (PMC8038589; doi:10.3390/ijerph18073779)
Supplement: Supplementary file 1 [file ijerph-18-03779-s001.zip]

Archive with 11 entries (10 files):
- Supplementary File D.pdf
- __MACOSX/
- __MACOSX/._Supplementary File D.pdf
- Supplementary File E.pdf
- __MACOSX/._Supplementary File E.pdf
- Supplementary File A.pdf
- __MACOSX/._Supplementary File A.pdf
- Supplementary File B.pdf
- __MACOSX/._Supplementary File B.pdf
- Supplementary File C.pdf
- __MACOSX/._Supplementary File C.pdf
